# Supplementary material for: The HBV Specially-Related Long Noncoding RNA HBV-SRL Involved in the Pathogenesis of Hepatocellular Carcinoma
Source: J Oncol. 2022 Jul 8;2022:9034105. doi: 10.1155/2022/9034105 (PMC9286890; doi:10.1155/2022/9034105)
Supplement: Supplementary Materials — The supplementary materials for this article include 6 figures and 4 tables, and the contents are shown by the figures: Supplementary Figure 1: altered expressed lncRNAs between tumor and corresponding parenchyma tumor tissues. Supplementary Figure 2: diagram of the constructs used for the HBV-SRL-His expression. Supplementary Figure 3: expression of HBV-SRL in Hep3B cells transfected with plasmids or siRNAs. Supplementary Figure 4: expression of NF-κB2 in Hep3B cells transfected with plasmids or siRNAs. Supplementary Figure 5: cell cycle analysis of tumor cells using flow cytometry. Supplementary Figure 6: expression of NF-κB2 in tumor tissues and its correlation with prognosis of HCC patients with HBV infection. The contents are shown by tables: Supplementary Table 1: clinicopathologic features of 222 HCC patients with HBV. Supplementary Table 2: upregulated lncRNAs in HBV + tumors selected as candidate molecules. Supplementary Table 3: the promoters associated with HBV-SRL from Blat analysis. Supplementary Table 4: primers and siRNA sequences. Also, a document describing patients' information and some experimental methods is included. [file 9034105.f1.zip]

Archive with 3 entries (3 files):
- Supplementary Figure Legend (2).pdf
- Supplementary material and methods (1).docx
- Supplementary Table (1).doc
